# Supplementary material for: Molecular analysis of the reactions in Salicornia europaea to varying NaCl concentrations at various stages of development to better exploit its potential as a new crop plant
Source: Front Plant Sci. 2024 Sep 3;15:1454541. doi: 10.3389/fpls.2024.1454541 (PMC11405239; doi:10.3389/fpls.2024.1454541)
Supplement: Supplementary file 1 [file DataSheet1.zip]

Archive with 7 entries (7 files):
- Supplementary Figure 1.pdf
- Supplementary Figure 2.pdf
- Supplementary Table 1.pdf
- Supplementary Table 2.pdf
- Supplementary Table 3.pdf
- Supplementary Table 4.pdf
- Supplementary Table 5.xlsx
