# Supplementary material for: Molecular analysis of the reactions in Salicornia europaea to varying NaCl concentrations at various stages of development to better exploit its potential as a new crop plant
Source: Front Plant Sci. 2024 Sep 3;15:1454541. doi: 10.3389/fpls.2024.1454541 (PMC11405239; doi:10.3389/fpls.2024.1454541)
Supplement: Supplementary file 1 [file DataSheet1.zip › Supplementary Table 5.xlsx]

## Sheet: Tabelle1
Supplementary Table 5. Summary of fresh mass for shoots and total phenolic compounds and relative expression levels of investigated genes from various NaCl treatments [0-30 g/L]) and developmental stages (hydroponics for 35, 50, 65, 80 and 90 d) for shoots and roots of S. europaea. Expression levels of SeA-Tubulin, SeActin, SeDNAJ, SeUBC, SeUBQ, SeTIP41 and SeCAC, were normalized to RNA concentra…
				Reference gene expression averaged through RNA content [relative units]							Gene expression averaged through RNA content and normalized using mean of SeUBC, SeActin and SeDNAJ expression [relative units]
Sample Nr.	NaCl treatment [g/L]	Harvest group	Tissue	SeA-tubulin	SeActin	SeDNAJ	SeUBC	SeUBQ	SeTIP41	SeCAC	SeHKT	SeVP1	SeVP2	SeVHA-A	SeNHX1	SeAAP	SeOsmP	SeProT	SeVinS	SePerox	SeSOS1	Total phenolic compounds [µg GAE/ mg freshweight]	Fresh weight [g]
1	7.5	1	Shoot	43.3744	65.8754	81.6399	76.8905	41.6185	85.6281	88.9887	0.952589	1.13415	0.819172	1.00572	1.16811	0.976715	0.157558	0.515399	0.861937	0.403553	0.909969	0.531684	22
2	30	1	Shoot	33.457	71.3217	46.4544	57.1124	46.9761	62.7399	24.4407	0.513839	0.719719	0.389879	0.400838	0.665946	0.450554	0.0234127	0.169996	1.22516	0.366416	0.316898	0.513747	15
3	0	1	Shoot	40.2973	115.798	63.7306	61.4278	49.8085	85.3361	25.2132	0.724816	0.770181	0.282324	0.249406	0.668444	0.338743	0.0535741	0.121883	4.1603	0.37292	0.586505	0.791266	12
4	15	1	Shoot	35.726	58.677	91.1298	59.9616	26.6044	64.9189	89.3224	0.756018	1.03302	0.598564	0.697746	0.922567	0.535392	1.62294	0.794641	0.654887	0.444735	0.713808	0.576255	31
5	0	1	Shoot	15.874	83.9412	53.4549	77.2837	34.24	80.7689	28.7615	1.54856	1.02868	0.620385	0.302134	0.996031	0.365476	0.0265415	0.24391	3.28859	0.610646	0.511268	0.936777	13
6	22.5	1	Shoot	62.588	57.6878	49.3497	43.1975	38.2672	61.7669	49.5179	0.525321	1.13571	0.456817	0.829915	0.761257	1.17153	0.0798312	0.26679	0.304036	0.212598	0.701957	0.396923	21
7	30	1	Shoot	53.3567	51.3544	68.716	51.7597	38.8716	63.4149	90.0678	0.975062	0.931444	0.774996	1.09013	0.692413	0.84071	0.317716	0.418786	0.663347	0.399275	0.808565	0.525694	26
8	7.5	1	Shoot	37.6213	57.5608	40.0619	72.9826	24.9201	69.012	79.9449	1.15707	1.48306	1.63392	1.34039	1.1582	0.875428	0.386318	0.807052	2.60503	0.662465	0.664185	0.950934	21
9	15	1	Shoot	64.5192	48.1051	62.8844	50.7394	28.8091	57.4994	71.5801	1.09201	1.08235	1.05624	1.00208	0.725006	0.954091	0.0581308	0.580544	0.752762	0.318496	0.82304	0.381944	19
10	0	1	Shoot	11.9374	65.2732	20.4575	54.5868	46.3914	62.1364	55.964	2.70352	3.3972	3.6833	1.84617	2.31306	2.24358	0.274256	0.908661	7.24135	0.859045	0.867129	0.444001	9
11	22.5	1	Shoot	54.8024	41.5987	58.5978	48.2222	22.9964	57.9938	66.7949	0.946146	1.25829	0.74788	0.882202	0.678236	0.808403	0.0951494	0.447019	0.610011	0.3749	0.753813	0.584491	13
12	30	1	Shoot	57.5992	43.4245	66.6091	60.0633	61.3597	83.0621	81.5817	0.904955	1.30109	0.865758	1.18688	0.889592	1.18307	0.0684673	0.574512	0.8521	0.478866	1.08719	0.488327	17
13	22.5	1	Shoot	56.8428	64.0683	92.2155	65.341	39.0805	129.386	135.36	1.03263	1.11178	0.717959	1.30691	0.975608	1.42682	0.0297004	0.435981	0.576769	0.356898	1.2198	0.304861	11
14	15	1	Shoot	50.5694	57.3248	73.64	50.0041	24.4404	55.3936	70.0115	0.835515	0.960054	0.846474	0.713771	0.532997	0.818195	0.882297	0.280706	0.637414	0.247838	0.630991	0.468422	12
15	7.5	1	Shoot	42.8327	60.0991	74.9937	55.6618	29.8174	66.3615	88.8421	0.877257	1.38324	1.02957	1.03539	0.913737	0.818616	0.496389	0.595331	0.814682	0.348546	0.942713	0.655221	14
16	7.5	2	Shoot	24.6944	42.6107	14.9857	42.1026	74.3695	44.3111	16.3204	0.904694	1.71576	0.685538	0.661861	1.28329	0.409115	0.19648	0.345481	1.71917	0.56953	0.495465	0.610417	36
17	30	2	Shoot	38.4716	59.6455	48.4105	52.5788	71.8997	49.255	48.0589	1.58859	1.20758	0.588679	0.725686	0.8658	0.912067	0.0528929	0.733357	1.09678	0.429226	0.462132	0.573244	53
18	0	2	Shoot	12.6592	51.0036	20.4808	43.9416	33.6368	1034.33	39.1412	2.14935	2.93569	1.5071	1.13338	2.09636	0.98088	0.104798	0.865683	4.51493	0.837426	0.87515	0.547761	50
19	15	2	Shoot	49.0858	81.422	25.9431	30.2422	58.1137	33.3682	20.9501	1.40988	1.4411	0.713724	0.542332	0.740091	0.348319	0.62174	0.571596	1.46728	0.410062	0.436021	0.4375	89
20	0	2	Shoot	35.4559	49.2946	28.0277	45.357	44.5489	31.7771	22.759	0.986713	1.48577	0.738949	0.715091	0.750201	0.379112	0.0140205	0.833591	1.05248	0.251982	0.535802	0.716869	26
21	22.5	2	Shoot	8.64496	68.1751	47.0841	85.8036	62.6539	121.782	64.0586	2.11535	1.26475	0.747023	0.692012	1.2925	0.324503	0.2099	0.651107	2.8698	1.62918	0.514693	0.964733	37
22	30	2	Shoot	40.9557	74.3608	40.7918	61.7934	71.0001	1840.33	41.6884	0.736071	1.20805	0.580178	0.791106	1.06106	0.675755	0.0503031	0.613849	1.34919	0.611103	0.664313	0.265783	54
23	7.5	2	Shoot	44.0902	97.3629	45.8332	65.1794	56.871	55.832	26.2196	0.736815	0.920731	0.590805	0.391297	0.862684	0.219338	0.0760654	0.282471	1.38373	0.296837	0.260952	0.625709	63
24	15	2	Shoot	42.5575	54.4336	33.9946	44.5263	56.9701	32.3314	19.5143	0.651602	1.18795	0.804183	0.510716	0.831214	0.281425	0.0114877	0.417838	1.07974	0.194297	0.365408	0.76906	45
25	0	2	Shoot	25.9262	68.9288	32.7205	42.5144	35.7486	43.8823	35.2958	1.87628	2.29466	1.45159	1.46242	1.26656	0.479797	0.0461082	0.822516	4.15121	0.750969	0.95462	0.455641	37
26	22.5	2	Shoot	7.43563	36.7487	22.1225	37.0885	32.7614	21.3079	22.0449	1.69491	1.4758	0.980936	0.802989	0.572686	0.424617	0.0977982	0.881433	1.6327	0.38196	0.513205	0.345052	53
27	30	2	Shoot	33.7889	50.5501	40.4695	42.4405	55.0339	32.5771	23.8034	0.628783	1.37131	0.390599	0.579547	0.589662	0.303197	0.0118222	0.303375	0.530622	0.116735	0.449603	0.695153	66
28	22.5	2	Shoot	20.3247	33.4077	43.8889	58.527	43.7581	63.5418	59.8813	1.73126	1.65715	1.33825	1.10307	0.810828	0.598021	0.414017	1.04308	1.00414	0.423099	0.707324	0.25463	63
29	15	2	Shoot	4.70461	40.6655	24.6586	38.7837	32.5512	36.1109	23.5295	1.3509	1.80008	0.934187	0.801809	0.618076	0.320191	0.0394905	0.515646	0.691835	0.37897	0.580785	0.359722	69
30	7.5	2	Shoot	20.1897	35.9162	24.4267	31.6694	29.9738	25.4101	16.7063	1.22196	1.55899	0.682331	0.578347	0.546109	0.274912	0.0353567	0.323023	0.676669	0.227854	0.458184	0.519444	20
31	7.5	3	Shoot	7.51201	34.9947	18.3789	44.7254	32.8739	38.5658	9.09034	1.38013	1.34208	0.434704	0.393939	0.493721	0.140284	0.0351916	0.453986	1.26225	0.360548	0.393522	0.441176	336
32	30	3	Shoot	14.4776	49.7385	26.985	50.7029	28.843	41.2524	25.4484	1.01472	1.58501	0.740843	0.573865	0.552386	0.165969	0.479835	0.497663	0.828633	0.235607	0.399462	0.381944	221
33	0	3	Shoot	1.90578	8.92958	0.796475	31.2154	14.2647	33.6242	7.93479	7.13459	7.79672	6.51907	4.91291	5.38894	2.01415	0	1.40215	7.2882	5.03497	2.49817	0.36169	68
34	15	3	Shoot	17.1177	52.8749	15.2798	47.9286	37.9057	28.9958	8.72163	1.23605	1.7764	0.518631	0.496973	0.790481	0.224842	0.410188	0.247081	1.87661	0.835867	0.369169	0.384838	415
35	0	3	Shoot	2.96003	26.3299	12.2062	64.2408	28.6193	57.1641	21.3843	5.58125	4.59842	0.789154	0.892071	0.897885	0.142186	0	0.578298	3.29572	3.52277	1.76567	0.315394	54
36	22.5	3	Shoot	46.4682	48.3954	25.9348	55.0242	32.2108	44.1141	30.604	1.23875	2.05258	1.07404	0.97648	0.993575	0.352324	0.119876	0.802906	1.06019	0.284874	0.576995	0.145975	244
37	30	3	Shoot	55.6658	68.0766	34.8281	60.944	59.2009	88.505	43.2961	1.32592	1.97194	0.805146	1.16933	1.02485	0.598587	0.609052	1.26513	1.59015	0.78005	0.76953	0.269274	146
38	7.5	3	Shoot	13.0178	62.9809	34.1731	64.9138	70.0091	65.0957	20.4354	0.998553	1.14604	0.453106	0.59105	0.947683	0.183799	0.321446	0.437612	1.40098	1.33688	0.423204	0.448113	213
39	15	3	Shoot	52.6951	39.9306	31.81	61.546	39.5612	60.7073	28.7006	1.33609	1.5593	0.501301	0.749117	0.660738	0.262578	3.15265	0.687527	0.922579	0.632098	0.580048	0.522802	232
40	0	3	Shoot	2.41871	60.0613	53.5544	86.7895	53.1987	134.403	57.7057	2.6675	3.3102	0.671891	0.637378	1.00695	0.14731	0.558148	0.450185	5.05635	2.15231	1.6084	0.331944	59
41	22.5	3	Shoot	25.229	38.0597	35.0157	57.741	32.3719	48.9864	55.3354	2.23164	2.04373	1.84063	1.41858	1.44238	0.615263	0.467701	1.56302	1.42953	0.471167	0.831299	0.361757	181
42	30	3	Shoot	6.02394	118.806	102.487	150.619	317.41	288.311	169.975	1.09881	1.27001	0.760606	1.50208	0.967712	0.262207	0.422401	1.05993	1.06161	1.04937	1.80096	0.294118	275
43	22.5	3	Shoot	23.7738	38.5863	27.7829	64.8318	41.2296	55.1898	61.2228	1.95965	2.80277	2.12698	1.64773	1.87418	0.687477	0.261995	1.42704	1.56256	0.370001	0.962507	0.283565	200
44	15	3	Shoot	20.0526	33.5602	24.4859	45.9842	27.246	40.3591	32.1544	1.21511	2.88133	2.1527	1.30159	1.4764	0.36475	0.0954748	1.2743	1.3286	0.399074	0.799226	0.107571	218
45	7.5	3	Shoot	17.8873	43.7225	29.4191	70.2695	31.0397	52.0974	44.8736	1.00922	2.61118	1.60347	1.15555	1.71271	0.22943	0.69612	1.0496	1.43568	0.398495	0.764417	0.179989	126
46	7.5	4	Shoot	10.8086	9.78609	11.5951	8.59847	5.41513	8.70735	4.16451	1.24191	1.15873	2.0091	0.618786	0.459213	0.308451	0.0324266	0.0102178	0.861333	0.218431	0.380745	0.33543	177
47	30	4	Shoot	31.0761	24.1069	27.7278	35.3003	27.8043	26.9951	32.4598	1.03984	1.97156	1.10411	1.04247	1.03504	0.381016	0.774576	1.85595	0.597778	0.404607	0.819195	0.398323	192
48	0	4	Shoot	8.65142	103.607	52.1968	85.9953	55.4417	95.6064	35.0357	0.817298	0.703386	0.311465	0.435257	0.881025	0.0793503	3.25387	0.255709	0.841134	0.936794	0.354465	0.33805	118
49	15	4	Shoot	11.7123	14.2851	2.06766	18.1894	4.28649	7.81153	1.3932	0.312771	2.2161	1.252	1.17476	2.47251	0.124557	0.128179	0.307292	4.20591	0.439608	0.297852	0.604968	269
50	0	4	Shoot	10.0456	58.2987	63.3667	53.9858	51.8764	78.1505	38.0743	1.85139	1.072	0.529691	0.893756	1.50638	0.30931	3.34334	0.983835	3.11859	1.53705	0.743031	1.48012	52
51	22.5	4	Shoot	8.65111	20.0048	22.4372	26.0464	14.0899	24.6764	20.3499	1.44882	2.67411	1.00966	1.20738	1.13517	0.432285	0.291565	2.41944	1.181	0.655586	1.08276	0.676271	404
53	7.5	4	Shoot	17.0281	21.4962	6.93897	20.2214	9.71199	11.8943	3.18572	0.0543027	1.26763	0.694679	0.620728	1.6126	0.0968226	0.164051	0.48896	1.26376	0.376603	0.229021	0.440252	108
54	15	4	Shoot	31.9118	28.4944	30.6629	49.1271	31.0168	41.702	28.4997	0.84319	2.07964	1.11044	1.06154	1.30666	0.45703	2.8358	1.17454	0.695241	0.631386	0.710497	0.524237	408
55	0	4	Shoot	5.07381	30.4468	46.2755	61.0423	28.5395	82.0216	49.268	3.35894	2.1887	1.03088	1.20123	1.04916	0.135324	2.98212	0.926074	1.8021	1.52113	0.732919	0.946017	126
56	22.5	4	Shoot	12.9281	19.7887	30.1065	28.2637	19.224	24.948	25.7161	1.65165	2.21748	1.31792	1.01672	1.22934	0.449412	0.719108	2.13026	0.938025	0.553682	0.888255	0.276331	387
57	30	4	Shoot	51.2686	45.5976	49.3929	45.6929	35.7718	32.7154	38.598	0.778389	1.27554	0.552992	0.825088	0.78269	0.259959	0.195473	0.891125	0.46159	0.227644	0.772223	0.315171	183
58	22.5	4	Shoot	9.06733	17.171	3.45796	13.2448	4.90997	6.01688	2.71978	0.237122	1.81505	1.1788	0.93577	1.42931	0.178051	0.114197	0.536913	0.691238	0.154734	0.331339	0.228758	227
59	15	4	Shoot	6.96555	9.55468	3.23567	10.0211	3.86118	5.19014	0.986219	0.388945	0.950047	0.905385	0.495018	1.46722	0.0814883	0.331998	0.318463	1.81049	0.281409	0.354446	0.339506	245
60	7.5	4	Shoot	12.2223	13.2961	3.12524	12.8801	3.62115	6.3574	1.40732	0.209192	1.35181	1.01166	0.738	2.01655	0.0973496	0.107331	0.251809	1.35648	0.312201	0.222256	0.44697	226
61	7.5	5	Shoot	25.3703	31.271	9.99526	34.9557	38.7459	32.5804	8.75282	1.34595	1.26218	0.996119	0.831891	1.47151	0.419908	0.0860026	0.321252	1.58523	0.962413	0.434223	0.727867	253
62	30	5	Shoot	32.9838	16.7885	19.5144	27.7236	37.1744	23.0032	36.1568	1.591	3.21007	1.7901	2.14419	1.55757	1.24988	4.0891	1.755	0.939223	1.0971	1.41045	0.365385	357
63	0	5	Shoot	7.27263	32.8211	6.74958	29.0316	27.8109	26.8601	2.78012	1.9452	4.39544	0.160713	0.371806	3.94729	0.128881	2.1375	1.19384	7.63767	8.71627	1.21177	1.85515	147
64	15	5	Shoot	19.1901	14.8511	0.970114	0.0576138	0	0	0	4.53084	0.170537	0	0	0	0	0.406561	0	0.637285	0	0	0.450835	498
65	0	5	Shoot	4.24657	7.1074	1.37567	44.623	29.8102	32.0843	5.27149	7.69304	3.05168	1.6103	3.66415	3.68646	0.504095	5.78923	1.63928	8.93587	9.45581	3.26945	1.45979	131
66	22.5	5	Shoot	31.4802	20.3036	15.2067	28.3567	30.8879	23.566	23.6986	2.26887	2.42464	1.34446	1.51589	1.94794	1.10194	0.96803	1.58011	1.59145	0.946017	0.325878	0.475177	606
67	30	5	Shoot	23.515	30.8685	23.7717	29.4611	32.9346	25.8883	26.1255	1.04777	1.5944	0.926273	0.796478	1.24088	0.721296	0.83274	0.871724	0.478548	0.556033	0.605395	0.381033	482
68	7.5	5	Shoot	16.0239	21.0107	8.03792	24.4564	19.9965	18.9115	8.14313	1.13268	2.29916	1.2179	1.15166	1.91151	0.427167	0.768313	1.03774	1.36121	0.727411	0.445161	0.452862	307
69	15	5	Shoot	32.454	32.3268	14.0438	28.1585	26.7862	20.7918	14.7529	0.812168	2.03081	0.957861	1.2779	2.16386	0.474597	0.348601	0.840932	1.12793	0.85883	0.478258	0.229167	632
70	0	5	Shoot	2.18485	30.358	2.1604	81.1189	62.698	91.9875	51.5713	6.48964	4.79986	4.98365	6.40398	6.50957	2.40495	4.11077	2.75131	9.81203	7.07577	2.05904	1.10138	101
71	22.5	5	Shoot	13.0369	11.6824	2.83255	8.44376	5.08938	5.55053	1.78546	0.678541	2.07953	1.55598	0.640629	0.110666	0.27072	0.271615	0.112378	0.853307	0.249818	0.337836	0.439394	449
72	30	5	Shoot	27.0866	30.0348	16.3296	26.6043	20.6069	18.7387	15.0177	0.665009	1.70499	0.841835	1.23965	1.45654	0.531859	0.170372	0.711379	0.842289	0.36849	0.441699	0.358071	403
73	22.5	5	Shoot	13.3864	7.64044	0.540269	0.260623	0	0	0	0.00430358	0.583195	0	0	0	0	0	0	1.61465	0.125569	1.89962	0.626857	491
74	15	5	Shoot	39.9689	32.9817	26.3547	33.1078	41.9978	27.9701	24.4005	1.17923	1.93109	0.758048	1.16107	1.07638	0.411514	1.94147	0.746007	0.736459	0.946328	0.605152	0.386518	573
75	7.5	5	Shoot	10.0165	10.8248	2.86066	10.4499	5.87424	7.3313	2.11018	0.724358	2.21201	1.50228	0.790886	2.36998	0.215221	0.731665	0.430365	1.56856	0.45997	0.399807	0.42959	384
76	7.5	1	Root	22.4705	29.7882	11.6587	21.9167	9.10215	21.4325	12.0898	1.27427	0.784158	0.567992	0.786083	0.93984	0.460257	0.0377261	0.355133	0.923012	0.457412	0.547829	0.488458
77	30	1	Root	26.2203	29.1481	18.6599	34.511	34.2064	30.4279	13.8808	1.31227	0.68934	0.317277	0.533527	0.829592	0.410817	0.0165457	0.169025	0.580896	0.38712	0.42814	0.469035
78	0	1	Root	30.7381	19.3024	6.75723	12.1683	9.02831	10.4979	7.09722	3.72276	1.29983	1.07552	1.00021	0.797307	0.90807	0.821306	0.227201	0.947266	0.822721	0.664553	0.447873
79	15	1	Root	32.9708	46.2357	20.9904	52.5493	26.3244	57.3528	39.0021	1.21628	0.796294	0.582287	0.850135	0.934558	0.237222	0.0226892	0.6225	0.42414	0.648876	0.958576	0.454645
80	0	1	Root	12.0508	10.7284	5.26067	9.48486	2.56096	7.60843	5.44189	3.00055	1.56803	0.992153	0.985842	0.777328	1.1235	0.309342	0.458099	1.49516	2.1504	0.873384	0.428752
81	22.5	1	Root	16.843	15.1553	9.62831	17.589	8.85883	14.9541	20.8768	3.01928	1.22938	1.81819	1.39509	1.07972	1.66574	0.092647	1.02575	0.938947	1.12557	1.05251	0.354676
82	30	1	Root	23.8249	47.7714	15.3822	19.2682	32.2307	29.1391	27.5532	0.994549	0.741702	0.753742	0.762933	0.965915	0.797434	0.080548	0.56287	0.672904	0.818101	0.884102	0.582878
83	7.5	1	Root	19.3987	19.0204	3.31756	11.242	3.45869	6.15865	5.18021	1.50128	1.30947	1.43181	1.06154	0.710725	1.12088	0.118311	0.932662	1.0832	0.905309	0.799744	0.452159
84	15	1	Root	17.383	17.9178	9.55583	22.985	10.2675	19.4941	21.2282	3.77571	1.14494	0.973765	1.18563	1.18108	1.5573	0.0747403	1.00637	0.786579	0.730579	1.02767	0.466154
85	0	1	Root	0.207113	0.123162	0.0661065	0.453231	0.115303	0.24146	0.15134	0.670479	0.671881	1.7135	0.687628	0.468673	1.09284	0.141431	0.129388	1.25021	1.59431	0.870714	0.461202
86	22.5	1	Root	27.7307	30.7677	12.0312	25.4322	20.6886	23.0963	24.3932	1.97781	1.09116	1.30012	1.28624	1.15038	1.32123	0.132162	0.721847	1.08298	0.59965	0.846588	0.340012
87	30	1	Root	34.5622	42.1015	12.616	35.3301	48.1314	37.5257	33.3437	1.8207	1.01318	0.96872	1.19888	1.18063	0.811234	0.0199456	0.585479	0.861805	0.698496	0.954591	0.696215
88	22.5	1	Root	17.12	42.8713	13.4254	23.0778	25.3767	31.2619	7.14081	2.24104	0.87564	0.787503	1.14642	0.901646	1.00926	0.0202495	0.526388	0.575562	0.568917	1.01778	0.519126
89	15	1	Root	12.7173	22.4117	8.9708	12.6163	8.76209	11.5724	2.35946	1.51302	0.749518	0.724962	0.699833	0.770598	0.808314	0.0144244	0.581487	0.818309	0.641799	0.600376	0.453972
90	7.5	1	Root	14.9165	18.9182	9.5845	15.1209	5.11063	11.3506	14.2518	2.32301	1.08827	1.35658	0.996908	0.719225	0.942202	0.149801	0.658512	0.481781	0.62912	0.844021	0.478142
91	7.5	2	Root	5.16752	7.15718	6.13705	6.04819	3.4581	3.59617	3.55259	5.04227	1.14796	2.11475	0.802388	0.739753	0.356754	0.133063	1.39757	0.679391	0.524062	0.922655	0.425236
92	30	2	Root	9.87638	17.3854	12.8551	14.058	18.2741	12.0831	15.2724	1.41049	0.949287	1.0404	0.853502	1.07691	0.436796	0.00739627	1.04581	1.29204	0.360049	0.973296	0.459841
93	0	2	Root	3.23652	6.33094	3.82122	3.65666	0.501477	2.15246	1.35876	1.75737	0.829737	0.953837	0.4783	0.339035	0.367957	0.11019	0.359708	0.643465	1.20248	0.377465	0.461693
94	15	2	Root	8.57204	11.6108	8.76523	7.90424	7.31128	7.33468	7.47627	3.33496	1.1667	1.83641	0.829167	0.921656	0.724827	0.0654984	0.527736	0.903523	0.0540106	0.744337	0.459016
95	0	2	Root	13.9045	26.1469	9.74452	23.2177	12.4598	13.9961	16.819	2.10737	0.856406	1.10493	0.869124	0.648812	0.405513	0.0115487	0.820757	0.789462	0.679741	0.829521	0.521914
96	22.5	2	Root	6.11137	6.51861	3.85789	3.58566	2.39486	3.11666	2.35332	4.48348	1.64224	1.58242	0.7969	0.590183	0.810804	0.475774	0.638328	1.32536	0.571784	0.775275	0.500546
97	30	2	Root	6.69524	15.9912	11.2282	9.41302	10.3685	7.80309	6.9631	0.815037	0.750551	1.22575	0.636082	0.737476	0.200419	0.142678	0.754946	0.50207	0.195674	0.754967	0.483396
98	7.5	2	Root	18.4825	27.1044	12.047	23.0359	9.12211	19.0171	16.0695	1.9245	0.706519	0.696388	0.738104	0.739879	0.18265	0.0957604	0.724917	0.741404	0.583904	0.678904	0.447873
99	15	2	Root	15.615	19.4481	11.2215	19.5687	10.642	16.3278	15.4418	2.31049	0.809308	0.699377	0.799281	0.987098	0.365063	0.0547028	0.728549	0.950188	0.791124	0.736299	0.465493
100	0	2	Root	3.55347	4.29077	3.08836	3.44857	0.597695	2.38615	2.13697	0	1.19524	1.00875	0.804803	0.454795	0.743836	0.642503	0.535937	0.688171	0.865679	0.709641	0.508531
101	22.5	2	Root	8.12841	12.9147	11.0197	8.35558	7.27703	6.84284	8.87523	1.59958	0.760649	1.00212	0.717905	0.730089	0.319451	0.0456107	0.950109	0.717748	0.546835	0.814932	0.354179
102	30	2	Root	12.7732	20.2335	9.58095	10.5761	9.99326	9.57184	9.01399	1.65042	0.699496	0.749936	0.748848	0.811755	0.474083	0.0107124	0.867196	0.911918	0.410837	0.769183	0.614815
103	22.5	2	Root	10.4234	8.30177	3.52041	5.2747	2.50086	2.52959	3.14702	3.54215	1.67549	2.69124	0.720474	0.427012	0.453421	0.0429128	0.324924	0.589409	0.0391196	0.459319	0.48642
104	15	2	Root	8.43217	6.91632	6.42517	6.19986	4.38911	4.0578	6.28401	3.29257	1.27555	3.03692	0.930148	0.914529	1.09803	0.206661	0.861458	0.703608	0.311922	0.711308	0.635919
105	7.5	2	Root	9.19344	9.13186	6.02307	8.96579	3.65237	4.32895	4.86181	1.31362	0.649776	0.926328	0.763409	0.841092	0.334966	0.0303704	0.910216	0.471439	0.191993	0.647844	0.518976
106	7.5	3	Root	4.35114	5.30385	3.80089	3.8513	1.23682	74.463	3.43087	1.06176	1.3385	2.26756	0.944993	0.654389	0.317508	0.0501921	0.77048	1.01918	0.50742	0.520393	0.496399
107	30	3	Root	7.35939	7.35008	6.77945	7.01136	7.82052	6.00509	5.2246	1.39159	1.31865	1.41158	0.873913	0.715969	0.240495	0.203648	0.509333	0.470715	0.759607	0.60478	0.452675
108	0	3	Root	2.93759	3.87644	2.35731	2.28481	0.818084	2.29215	2.16272	1.86692	2.37983	2.80145	1.11644	0.912303	0.978223	0.836461	1.12836	1.98622	0.923338	1.18047	0.619705
109	15	3	Root	2.4068	4.09606	1.58074	1.85506	1.17764	1.21211	0.945946	2.77271	1.39436	1.59406	0.611227	0.44833	0.636283	2.70241	0.421341	0.45285	0.375861	0.638596	0.671605
110	0	3	Root	4.05842	7.99804	3.13956	3.45272	1.46552	2.89969	2.63401	4.50335	1.50576	2.17935	0.891138	0.761455	0.817306	0.652627	0.645731	1.3941	1.00763	0.663233	0.656685
111	22.5	3	Root	5.1658	11.3248	7.01027	4.77567	4.65337	5.2333	4.49113	1.70709	1.1034	1.98636	0.609002	0.697617	0.230895	0.0193452	1.08112	0.612583	0.457767	0.529324	0.527717
112	30	3	Root	7.32824	25.2898	18.7198	15.3241	20.6696	21.1749	17.5313	0.432638	0.965976	0.723633	0.888825	0.944294	0.258981	0.293651	0.965179	1.15841	0.703987	0.944922	0.677753
113	7.5	3	Root	3.58837	4.93905	2.6833	1.88533	0.900199	1.11831	1.15699	1.30229	2.32936	2.08388	0.766517	0.651597	0.667237	0.824273	0.0137995	1.43498	0.451393	0.845342	0.534979
114	15	3	Root	0.000814039	0.00222339	0	0	0	0	0	0	0	0	0	0	0	0	0	0.00563883	0	0	0.62963
115	0	3	Root	5.4499	5.38134	3.18592	3.374	0.965095	2.865	2.9239	1.66131	1.51813	2.12536	0.996554	0.568661	0.576063	2.21846	1.13646	1.30389	1.40571	1.07547	0.652557
116	22.5	3	Root	6.33591	12.2763	5.97254	5.88858	2.73287	5.67028	8.15972	0.630318	1.24919	1.86631	1.1206	0.609111	0.357086	0.0564007	0.988604	0.929817	1.35419	0.796899	0.537551
117	30	3	Root	3.84197	6.90646	6.02768	4.89267	5.09741	4.16146	2.49618	0.877071	1.08767	1.03847	0.444601	1.20832	0.13236	0.0297999	0.47605	0.409676	0.146493	0.604662	0.694747
118	22.5	3	Root	6.96088	13.2835	7.23325	5.34574	2.72988	5.47896	5.45966	0.658641	0.768381	1.38618	0.706479	0.547425	0.385085	1.01252	0.740731	0.694555	0.839356	0.737647	0.619658
119	15	3	Root	3.30091	10.3744	7.83767	5.27482	3.55452	5.4383	4.69347	2.1406	1.4378	2.0196	0.759023	0.768011	0.316724	0.152948	0.633363	0.979917	1.01096	0.826063	0.542242
120	7.5	3	Root	5.05479	7.05983	4.25373	3.46136	1.07611	3.54299	3.7777	2.07809	1.57826	3.7103	1.00867	0.836925	0.397995	0.0334859	0.866698	1.014	0.831547	0.707352	0.590123
121	7.5	4	Root	0.585852	1.35532	0.626659	0.639957	0.276197	0.452778	0.183203	0.988754	1.85783	2.37384	0.360844	0.426642	0.626089	1.58279	1.19164	1.04331	0.766627	0.615158	0.807613
122	30	4	Root	2.16777	5.32788	2.44079	2.79846	2.3063	2.49732	0.787876	0.713179	1.26887	1.59766	0.282911	0.829421	0.304693	0.0162258	0.47362	0.57227	0.346511	0.535936	0.553269
123	0	4	Root	3.03416	4.38375	3.75894	3.98664	0.822913	2.98529	2.51852	0.885429	1.55603	1.56679	0.845687	0.529713	0.452653	1.31414	0.536922	0.782287	0.477342	0.727481	0.575309
124	15	4	Root	1.75628	4.37442	2.29394	3.09996	0.928803	2.77564	1.70864	0.561523	1.55559	1.02461	0.674312	0.811292	0.268888	2.88705	1.40173	0.376296	0.311	0.571913	0.657596
125	0	4	Root	2.28875	4.29858	3.87634	3.64051	1.32452	1.84395	1.43363	1.52742	1.81858	0.807126	0.634383	0.45934	0.698957	3.84644	0.824983	0.476666	0.560417	0.541196	0.699588
126	22.5	4	Root	4.63345	10.1381	12.3996	7.01348	5.85177	7.27099	5.42176	1.6032	1.41489	0.959053	0.509364	0.867201	0.309572	0.05422	0.464069	0.697529	0.211215	0.652212	0.463545
128	7.5	4	Root	3.06879	5.97169	3.63686	3.34514	0.828433	2.72982	2.18644	0.780279	1.03074	1.82765	0.754342	0.473285	0.146399	0.117085	0.762868	0.645096	0.261116	0.587242	0.54784
129	15	4	Root	3.21717	7.15418	4.04827	3.09329	1.50249	2.577	2.49354	0.457064	1.71056	1.66021	0.921055	0.600462	1.14125	3.07007	0.947043	0.944718	1.7969	0.709392	0.697959
130	0	4	Root	3.53733	4.82118	3.61382	3.34607	0.686144	3.55531	2.4745	0.713468	1.23681	1.50904	0.764696	0.605841	0.426865	1.54415	0.51206	0.766839	0.835659	0.573666	0.882993
131	22.5	4	Root	1.99273	4.03494	4.37617	5.63655	2.5767	2.02806	2.65218	0.448906	0.855209	0.873001	0.387021	0.315669	0.293445	0.444271	0.819618	0.14611	0.188811	0.315375	0.857426
132	30	4	Root	5.97886	18.7208	15.9892	10.561	6.27726	7.56121	7.13749	0.921418	0.873763	0.604214	0.410673	0.812109	0.103738	0.0271897	0.633171	0.277143	0.0652247	0.528569	0.767923
133	22.5	4	Root	10.0904	22.442	14.3756	13.8997	7.54176	15.4808	15.1362	0.673668	0.730256	0.848802	0.748488	0.491293	0.163471	0.0263254	0.527628	0.159705	0.231813	0.479992	0.709793
134	15	4	Root	3.0932	7.35729	5.28615	5.04795	1.66155	3.56623	2.67794	0.856131	1.16221	0.631042	0.527334	0.813637	0.115658	0.16151	0.732522	0.198376	0.228618	0.46617	0.646259
135	7.5	4	Root	4.06759	7.92422	5.43174	5.63079	0.890878	3.61176	4.55354	0.505043	0.859343	1.46765	0.74051	0.736134	0.189491	0.0751985	1.28754	0.389608	0.603739	0.563647	0.888435
136	7.5	5	Root	2.33422	3.61278	2.623	3.35065	0.786431	1.61118	1.8074	1.31053	1.06667	0.714034	0.767062	0.545577	0.268261	0.611557	0.845458	0.196738	0.214111	0.597303	0.973639
137	30	5	Root	3.16575	6.92364	7.22969	6.54749	9.46174	7.40044	5.46924	0.743473	1.23562	0.919335	0.764471	1.20956	0.266657	1.08821	1.06325	0.447792	0.466202	0.750482	0.895025
138	0	5	Root	2.1127	4.72356	3.60225	4.14731	2.17142	3.57679	2.44307	2.06242	1.01612	0.810954	0.683282	0.920493	0.783897	2.12363	0.620789	0.816941	1.26653	0.585339	0.817687
139	15	5	Root	4.72998	9.18265	6.49995	6.83584	2.90611	4.30648	4.34041	0.827631	0.921671	0.852695	0.713068	0.504931	0.379087	2.59851	0.819892	0.312951	0.18338	0.379222	0.830717
140	0	5	Root	2.48673	4.46644	4.10193	3.75181	4.93747	3.69193	1.78165	4.97285	1.42253	0.291046	0.664927	1.09753	1.14733	3.67419	1.74808	0.555603	0.702227	0.752992	0.989865
141	22.5	5	Root	2.98454	8.75793	7.12986	5.57249	5.5729	3.9182	1.89963	0.707919	0.894197	0.542477	0.47938	0.908847	0.145087	0.315896	0.746277	0.156884	0.135508	0.349587	0.86593
142	30	5	Root	4.3828	13.8101	7.15939	8.49042	7.51208	7.86728	5.81228	0.711513	0.919111	0.688539	0.884339	0.9788	0.219691	0.0339953	1.29089	0.368832	0.228556	0.584245	0.933957
143	7.5	5	Root	5.75038	9.86622	5.4852	8.05783	2.76476	4.57604	4.63547	1.62362	1.19407	1.01838	0.800667	0.593519	0.157056	0.65832	0.870218	0.625402	0.529457	0.531472	0.959618
144	15	5	Root	1.76637	4.40693	2.97225	1.77776	0.944896	1.34575	1.10231	0.328867	1.2369	1.23284	0.58022	0.617844	0.0862111	0.296774	0.764108	0.403063	0.533099	0.61087	0.980392
145	0	5	Root	4.84099	6.01268	3.10956	5.68111	2.04932	3.75638	3.70819	1.31141	1.36255	1.1166	1.14185	0.91551	0.525979	2.64301	1.08158	0.545982	0.726763	0.676041	0.924908
146	22.5	5	Root	1.44142	3.44821	2.55844	1.65605	1.13897	0.916169	0.933128	0.727	1.5794	0.767221	0.593217	0.654095	0.260049	0.282588	0.714382	0.137526	0.0911461	0.548009	0.876351
147	30	5	Root	2.07548	7.93623	3.85394	5.63211	4.01059	5.5232	3.06883	0.914164	0.888575	0.694177	0.618458	1.09053	0.323674	0.102757	0.90383	0.256347	0.257075	0.635125	0.898744
148	22.5	5	Root	2.02256	5.5814	5.73784	4.34896	4.39227	4.12847	2.49544	0.338677	0.761554	0.191884	0.526888	1.15164	0.154208	0.0402915	0.893927	0.0839952	0.068193	0.609887	0.839456
149	15	5	Root	4.93524	15.083	10.7632	8.93352	5.06157	8.28567	7.3712	1.15067	0.878271	0.507964	0.678103	0.631783	0.198339	1.1534	0.358239	0.335689	0.719975	0.492629	1.06576
150	7.5	5	Root	3.65022	7.19637	4.48527	4.33747	1.14933	3.46376	3.48947	0.763472	1.43906	1.45724	1.00817	0.632401	0.297518	0.523811	1.02889	0.759748	1.64429	0.615965	1.01271
